# Supplementary material for: Design of a Magnetic Nanoplatform Based on CD26 Targeting and HSP90 Inhibition for Apoptosis and Ferroptosis-Mediated Elimination of Senescent Cells
Source: ACS Biomater Sci Eng. 2024 Dec 4;11(1):280–97. doi: 10.1021/acsbiomaterials.4c00771 (PMC11733919; doi:10.1021/acsbiomaterials.4c00771)
Supplement: Supplementary file 1 — ab4c00771_si_001.zip [file ab4c00771_si_001.zip › Supporting Information/Supporting Information.xlsx]

## Sheet: autophagy
#Term	Database	ID	Input number	Background number	P-Value	Corrected P-Value	Input
Autophagy - other	KEGG PATHWAY	hsa04136	3	32	0.0239098249477	0.135505893507	ATG2A|RPTOR|IGBP1				ATG2A
Autophagy - animal	KEGG PATHWAY	hsa04140	5	128	0.088810702956	0.27948335221	ATG2A|RPTOR|IGBP1|IRS1|DAPK1				RPTOR
Macroautophagy	Reactome	R-HSA-1632852	1	89	0.800767240471	0.807103379149	RPTOR				IGBP1
Autophagy	Reactome	R-HSA-9612973	1	108	0.858341060824	0.860915762169	RPTOR				IRS1
											DAPK1
#Term	Database	ID	Input number	Background number	P-Value	Corrected P-Value	Input				ATP13A2
regulation of macroautophagy	Gene Ontology	GO:0016241	4	70	0.0427325781935	0.185116836709	RPTOR|ATP13A2|VPS35|EXOC1				VPS35
regulation of autophagy	Gene Ontology	GO:0010506	4	70	0.0427325781935	0.185116836709	RPTOR|EP300|DDIT3|DAPK1				EXOC1
regulation of chaperone-mediated autophagy	Gene Ontology	GO:1904714	1	5	0.10186776389	0.27948335221	ATP13A2				EP300
positive regulation of autophagosome assembly	Gene Ontology	GO:2000786	1	10	0.178794619242	0.315069569481	RAB3GAP2				DDIT3
autophagy of nucleus	Gene Ontology	GO:0044804	1	10	0.178794619242	0.315069569481	ATG2A				RAB3GAP2
negative regulation of autophagy	Gene Ontology	GO:0010507	2	50	0.235576160083	0.350384335959	PTK2|LEPR				PTK2
regulation of autophagy of mitochondrion	Gene Ontology	GO:1903146	1	17	0.275564647091	0.378115122324	ATP13A2				LEPR
positive regulation of autophagy	Gene Ontology	GO:0010508	2	58	0.288263178975	0.386987945987	MID2|DAPK1				MID2
autophagy	Gene Ontology	GO:0006914	3	126	0.401900948026	0.473463419165	NHLRC1|ATP13A2|TP53				NHLRC1
autophagosome membrane	Gene Ontology	GO:0000421	1	35	0.475270371478	0.526765379616	ATP13A2				TP53
autophagy of mitochondrion	Gene Ontology	GO:0000422	1	38	0.502737873083	0.55014269196	ATG2A
autophagosome assembly	Gene Ontology	GO:0000045	1	59	0.658740809644	0.681017068907	ATG2A
autophagosome	Gene Ontology	GO:0005776	1	73	0.734517793959	0.747654147199	ATP13A2

## Sheet: ferroptosis
#Term	Database	ID	Input number	Background number	P-Value	Corrected P-Value	Input
Ferroptosis	KEGG PATHWAY	hsa04216	1	40	0.520247113002	0.56274202478	TP53			TP53

## Sheet: necroptosis
#Term	Database	ID	Input number	Background number	P-Value	Corrected P-Value			CAMK2A
Necroptosis	KEGG PATHWAY	hsa04217	7	162	0.0318021112127	0.157413244735	TRAF5|ZBP1|CAMK2A|CASP8|PYGB|SMPD1|PARP2		CASP8
Regulation of necroptotic cell death	Reactome	R-HSA-5675482	1	17	0.275564647091	0.378115122324	CASP8		PARP2
Regulated Necrosis	Reactome	R-HSA-5218859	1	19	0.301059655196	0.394933484402	CASP8		PYGB
RIPK1-mediated regulated necrosis	Reactome	R-HSA-5213460	1	19	0.301059655196	0.394933484402	CASP8		SMPD1
									TP53
#Term	Database	ID	Input number	Background number	P-Value	Corrected P-Value			TRAF5
regulation of necroptotic process	Gene Ontology	GO:0060544	1	6	0.117808278957	0.281498120778	CASP8		ZBP1
negative regulation of necroptotic process	Gene Ontology	GO:0060546	1	14	0.235570477997	0.350384335959	CASP8
necroptotic process	Gene Ontology	GO:0070266	1	20	0.313469158726	0.404500723392	TP53

## Sheet: apoptosis
#Term	Database	ID	Input number	Background number	P-Value	Corrected P-Value				ADAM8
Apoptotic cleavage of cellular proteins	Reactome	R-HSA-111465	5	37	0.000857613395231	0.0209219659888	DSG2|OCLN|PTK2|CASP8|SATB1			ADAMTS20
Apoptotic execution phase	Reactome	R-HSA-75153	5	51	0.00314289242629	0.0483183601497	DSG2|OCLN|PTK2|CASP8|SATB1			ALK
Apoptosis	Reactome	R-HSA-109581	9	172	0.00526067150405	0.0653006787626	PTK2|TP53|CASP8|OCLN|SATB1|DSG2|PSMC2|BBC3|DAPK1			APOH
@@Apoptosis	KEGG PATHWAY	hsa04210	7	136	0.0141918686332	0.104294638994	DDIT3|TP53|DAB2IP|CASP8|IL3RA|PARP2|BBC3			ARHGEF16
Apoptosis signaling pathway	PANTHER	P00006	6	108	0.0162717321026	0.108506999917	HSPA2|TNFRSF1B|CASP8|PIK3CG|MAP2K3|TP53			ATAD5
Apoptotic cleavage of cell adhesion proteins	Reactome	R-HSA-351906	2	11	0.0215483257518	0.126268940605	DSG2|OCLN			AXL
Intrinsic Pathway for Apoptosis	Reactome	R-HSA-109606	3	50	0.0679231216412	0.241293958022	BBC3|TP53|CASP8			BBC3
Caspase activation via extrinsic apoptotic signalling pathway	Reactome	R-HSA-5357769	2	26	0.0878224237281	0.27948335221	DAPK1|CASP8			BTK
Apoptosis - multiple species	KEGG PATHWAY	hsa04215	2	33	0.127689018813	0.28816185474	BBC3|CASP8			CAMK2A
BH3-only proteins associate with and inactivate anti-apoptotic BCL-2 members	Reactome	R-HSA-111453	1	9	0.163954566865	0.307127777566	BBC3			CASP8
TNFR1-induced proapoptotic signaling	Reactome	R-HSA-5357786	1	13	0.221755017097	0.340525069308	CASP8			CCAR1
TP53 regulates transcription of several additional cell death genes whose specific roles in p53-dependent apoptosis remain uncertain	Reactome	R-HSA-6803205	1	14	0.235570477997	0.350384335959	TP53			CCN2
Regulation of Apoptosis	Reactome	R-HSA-169911	1	52	0.613103905536	0.642779912722	PSMC2			CDK11B
										DAB2IP
#Term	Database	ID	Input number	Background number	P-Value	Corrected P-Value				DAPK1
intrinsic apoptotic signaling pathway in response to DNA damage	Gene Ontology	GO:0008630	7	43	2.77045694211e-05	0.00164688273781	TNFRSF1B|HIC1|EPHA2|ERCC6|MSH6|PML|TOPORS			DDIT3
intrinsic apoptotic signaling pathway in response to endoplasmic reticulum stress	Gene Ontology	GO:0070059	6	34	7.0209466881e-05	0.00344606098911	DDIT3|TP53|DAB2IP|DNAJC10|PML|BBC3			DIPK2A
intrinsic apoptotic signaling pathway in response to DNA damage by p53 class mediator	Gene Ontology	GO:0042771	5	29	0.000315254601411	0.01040990883	PML|ATAD5|EP300|TP53|TOPORS			DNAJC10
apoptotic signaling pathway	Gene Ontology	GO:0097190	6	64	0.00153103403836	0.031144608765	PTGIS|BTK|CASP8|P2RX4|DAPK1|ITGAM			DSG2
positive regulation of thymocyte apoptotic process	Gene Ontology	GO:0070245	2	5	0.00622467348457	0.0677165119496	TP53|ADAM8			EP300
negative regulation of smooth muscle cell apoptotic process	Gene Ontology	GO:0034392	2	6	0.00820237319604	0.0767180010469	APOH|DIPK2A			EPHA2
extrinsic apoptotic signaling pathway	Gene Ontology	GO:0097191	4	44	0.0103207808768	0.0864509975204	PML|TNFRSF1B|CASP8|PARP2			ERCC6
negative regulation of dendritic cell apoptotic process	Gene Ontology	GO:2000669	2	7	0.0104225968973	0.0864509975204	LILRB1|AXL			EYA3
positive regulation of execution phase of apoptosis	Gene Ontology	GO:1900119	2	8	0.0128761389071	0.096516475009	TP53|PTGIS			FMN2
positive regulation of protein insertion into mitochondrial membrane involved in apoptotic signaling pathway	Gene Ontology	GO:1900740	3	26	0.0144308599863	0.10449967228	BBC3|TP53|CASP8			FNIP1
positive regulation of extrinsic apoptotic signaling pathway	Gene Ontology	GO:2001238	3	26	0.0144308599863	0.10449967228	LTBR|PML|PTPRC			GABRB3
positive regulation of apoptotic process	Gene Ontology	GO:0043065	12	335	0.022266136063	0.128504668756	TP53|LILRB1|SOS1|KNG1|DAB2IP|CASP8|LATS2|SMPD1|CCAR1|BBC3|ARHGEF16|DAPK1			GUCY2C
activation of cysteine-type endopeptidase activity involved in apoptotic process	Gene Ontology	GO:0006919	5	86	0.0231664608533	0.132415134151	ROBO1|PML|BBC3|CASP8|IFT57			HIC1
extrinsic apoptotic signaling pathway via death domain receptors	Gene Ontology	GO:0008625	3	33	0.0257478902331	0.13928332937	DAB2IP|DAPK1|CASP8			HSPA2
positive regulation of cardiac muscle cell apoptotic process	Gene Ontology	GO:0010666	2	13	0.0283385644997	0.146877802566	TP53|CAMK2A			ID1
positive regulation of intrinsic apoptotic signaling pathway	Gene Ontology	GO:2001244	3	35	0.0296449183858	0.152061661902	BBC3|DDIT3|TP53			IFT57
engulfment of apoptotic cell	Gene Ontology	GO:0043652	2	15	0.0358615052456	0.166499869503	MEGF10|RHOBTB1			IGBP1
negative regulation of apoptotic process	Gene Ontology	GO:0043066	15	487	0.0362167327366	0.167178188215	LRP2|LHX3|TP53|PRAMEF18|PDE3A|ID1|PRAMEF5|PTK2|DAPK1|ADAMTS20|ZNF16|NKX2-5|FMN2|AXL|TOPORS			IL3RA
apoptotic cell clearance	Gene Ontology	GO:0043277	2	21	0.0622448378673	0.227621245789	MEGF10|AXL			ITGAM
regulation of apoptotic process	Gene Ontology	GO:0042981	7	197	0.072656897671	0.25143234317	TP53|TNFAIP8L2|IFT57|RTN4|TRAF5|DAPK1|ALK			ITPRIP
positive regulation of neuron apoptotic process	Gene Ontology	GO:0043525	3	52	0.0741595158925	0.255311074662	DDIT3|MYBL2|TP53			KNG1
intrinsic apoptotic signaling pathway by p53 class mediator	Gene Ontology	GO:0072332	2	24	0.0772539210825	0.262918879002	TP53|MYBBP1A			LATS2
positive regulation of cysteine-type endopeptidase activity involved in apoptotic process	Gene Ontology	GO:0043280	3	54	0.0806399255663	0.272535440164	BBC3|DAPK1|CCN2			LHX3
intrinsic apoptotic signaling pathway	Gene Ontology	GO:0097193	2	25	0.0824856647647	0.275467107672	TP53|MSH6			LILRB1
execution phase of apoptosis	Gene Ontology	GO:0097194	2	26	0.0878224237281	0.27948335221	BBC3|CASP8			LRP2
negative regulation of myeloid cell apoptotic process	Gene Ontology	GO:0033033	1	5	0.10186776389	0.27948335221	APOH			LTBR
negative regulation of neuron apoptotic process	Gene Ontology	GO:0043524	5	138	0.111751384434	0.281498120778	MECP2|GUCY2C|GABRB3|ADAM8|AXL			MAP2K3
TRAIL-activated apoptotic signaling pathway	Gene Ontology	GO:0036462	1	6	0.117808278957	0.281498120778	CASP8			MAZ
negative regulation of fibroblast apoptotic process	Gene Ontology	GO:2000270	1	7	0.133466265495	0.28816185474	PIK3CG			MECP2
recognition of apoptotic cell	Gene Ontology	GO:0043654	1	7	0.133466265495	0.28816185474	MEGF10			MEGF10
endothelial cell apoptotic process	Gene Ontology	GO:0072577	1	8	0.148846724069	0.29813926386	DAB2IP			MSH6
negative regulation of extrinsic apoptotic signaling pathway via death domain receptors	Gene Ontology	GO:1902042	2	38	0.158252352428	0.307127777566	ITPRIP|CASP8			MYBBP1A
apoptotic process involved in development	Gene Ontology	GO:1902742	1	9	0.163954566865	0.307127777566	MEGF10			MYBL2
mitochondrial fragmentation involved in apoptotic process	Gene Ontology	GO:0043653	1	9	0.163954566865	0.307127777566	VPS35			NKX2-5
neuron apoptotic process	Gene Ontology	GO:0051402	2	40	0.170829978502	0.315069569481	SCN2A|TP53			OCLN
cysteine-type endopeptidase activity involved in apoptotic signaling pathway	Gene Ontology	GO:0097199	1	10	0.178794619242	0.315069569481	CASP8			P2RX4
positive regulation of endoplasmic reticulum stress-induced intrinsic apoptotic signaling pathway	Gene Ontology	GO:1902237	1	10	0.178794619242	0.315069569481	DDIT3			PARP2
hepatocyte apoptotic process	Gene Ontology	GO:0097284	1	11	0.193371621269	0.325941453619	PIK3CG			PDE1B
cysteine-type endopeptidase activity involved in execution phase of apoptosis	Gene Ontology	GO:0097200	1	13	0.221755017097	0.340525069308	CASP8			PDE3A
intrinsic apoptotic signaling pathway in response to oxidative stress	Gene Ontology	GO:0008631	1	14	0.235570477997	0.350384335959	PML			PIK3CG
cysteine-type endopeptidase activity involved in apoptotic process	Gene Ontology	GO:0097153	1	14	0.235570477997	0.350384335959	CASP8			PML
negative regulation of intrinsic apoptotic signaling pathway in response to DNA damage by p53 class mediator	Gene Ontology	GO:1902166	1	16	0.262470995647	0.369434313789	ATAD5			PRAMEF18
regulation of extrinsic apoptotic signaling pathway via death domain receptors	Gene Ontology	GO:1902041	1	17	0.275564647091	0.378115122324	CASP8			PRAMEF5
apoptotic process	Gene Ontology	GO:0006915	12	546	0.290146635819	0.389043734745	LTBR|TRAF5|IFT57|RTN4|PDE1B|CASP8|CDK11B|TMEM214|CCAR1|BBC3|EP300|DAPK1			PSMC2
negative regulation of cardiac muscle cell apoptotic process	Gene Ontology	GO:0010667	1	21	0.325658640006	0.413645233626	NKX2-5			PTGIS
positive regulation of apoptotic signaling pathway	Gene Ontology	GO:2001235	1	23	0.349393049389	0.43040589782	DAB2IP			PTK2
negative regulation of cysteine-type endopeptidase activity involved in apoptotic process	Gene Ontology	GO:0043154	2	72	0.378928469659	0.456591737089	FNIP1|IGBP1			PTPRC
negative regulation of apoptotic signaling pathway	Gene Ontology	GO:2001234	1	28	0.405143090268	0.473463419165	MAZ			RHOBTB1
negative regulation of extrinsic apoptotic signaling pathway in absence of ligand	Gene Ontology	GO:2001240	1	35	0.475270371478	0.526765379616	EYA3			ROBO1
										RTN4
										SATB1
										SCN2A
										SMPD1
										SOS1
										TMEM214
										TNFAIP8L2
										TNFRSF1B
										TOPORS
										TP53
										TRAF5
										VPS35
										ZNF16

## Sheet: oxidative stress
#Term	Database	ID	Input number	Background number	P-Value	Corrected P-Value				ATP13A2
Oxidative stress response	PANTHER	P00046	3	45	0.0534505370651	0.207820038734	MAP2K3|DDIT3|ELK1			CHD5
Oxidative Stress Induced Senescence	Reactome	R-HSA-2559580	3	124	0.392356844941	0.46649972702	MAP2K3|TP53|TNRC6A			DDIT3
										ELK1
#Term	Database	ID	Input number	Background number	P-Value	Corrected P-Value				ERCC6
positive regulation of transcription from RNA polymerase II promoter in response to oxidative stress	Gene Ontology	GO:0036091	1	5	0.10186776389	0.27948335221	CHD5			MAP2K3
intrinsic apoptotic signaling pathway in response to oxidative stress	Gene Ontology	GO:0008631	1	14	0.235570477997	0.350384335959	PML			PML
cellular response to oxidative stress	Gene Ontology	GO:0034599	1	95	0.821106429551	0.825581544465	ATP13A2			TNRC6A
response to oxidative stress	Gene Ontology	GO:0006979	1	101	0.839371867697	0.842521480709	ERCC6			TP53

## Sheet: cancer
#Term	Database	ID	Input number	Background number	P-Value	Corrected P-Value	Input
Defective GALNT12 causes colorectal cancer 1 (CRCS1)	Reactome	R-HSA-5083636	6	17	2.38606824998e-06	0.000277510111682	MUC3A|GALNT12|MUC5AC|MUC17|MUC16|MUC13			MUC3A
Pathways in cancer	KEGG PATHWAY	hsa05200	20	530	0.00223863604256	0.0408761188658	RXRB|EP300|TP53|RAC3|SOS1|KNG1|CAMK2A|MSH6|IL15|ELK1|IL3RA|CASP8|PML|LPAR3|TRAF5|WNT9B|PTK2|BBC3|DAPK1|ALK			GALNT12
Transcriptional misregulation in cancer	KEGG PATHWAY	hsa05202	8	186	0.023139554976	0.132415134151	DDIT3|TP53|FLI1|RXRB|PLAT|PTK2|ITGAM|PML			MUC5AC
Proteoglycans in cancer	KEGG PATHWAY	hsa05205	8	203	0.0355355800224	0.166499869503	PTK2|TP53|SOS1|CAMK2A|EZR|ELK1|WNT9B|COL21A1			MUC17
Non-small cell lung cancer	KEGG PATHWAY	hsa05223	4	66	0.0359557946569	0.166499869503	RXRB|TP53|ALK|SOS1			MUC16
Gastric cancer	KEGG PATHWAY	hsa05226	6	149	0.0588346475401	0.221198428911	TP53|SOS1|CDH17|CDH16|RXRB|WNT9B			MUC13
Colorectal cancer	KEGG PATHWAY	hsa05210	4	86	0.0764658974506	0.262407024606	BBC3|TP53|MSH6|SOS1			RXRB
Endometrial cancer	KEGG PATHWAY	hsa05213	3	58	0.0942994310958	0.27948335221	ELK1|TP53|SOS1			EP300
Small cell lung cancer	KEGG PATHWAY	hsa05222	4	93	0.0944210824277	0.27948335221	PTK2|TP53|TRAF5|RXRB			TP53
Prostate cancer	KEGG PATHWAY	hsa05215	4	97	0.105493880454	0.281498120778	EP300|TP53|SOS1|PLAT			RAC3
Thyroid cancer	KEGG PATHWAY	hsa05216	2	37	0.152031474281	0.302705019503	TP53|RXRB			SOS1
Signaling by FGFR3 fusions in cancer	Reactome	R-HSA-8853334	1	9	0.163954566865	0.307127777566	SOS1			KNG1
Bladder cancer	KEGG PATHWAY	hsa05219	2	41	0.177179635704	0.315069569481	TP53|DAPK1			CAMK2A
PD-L1 expression and PD-1 checkpoint pathway in cancer	KEGG PATHWAY	hsa05235	3	89	0.224118819538	0.342875517451	MAP2K3|MAP3K3|ALK			MSH6
Signaling by EGFRvIII in Cancer	Reactome	R-HSA-5637812	1	14	0.235570477997	0.350384335959	SOS1			IL15
Breast cancer	KEGG PATHWAY	hsa05224	4	147	0.280638118878	0.384583487704	TP53|RAC3|SOS1|WNT9B			ELK1
Signaling by FGFR3 point mutants in cancer	Reactome	R-HSA-8853338	1	18	0.288426163686	0.386987945987	SOS1			IL3RA
Constitutive Signaling by Ligand-Responsive EGFR Cancer Variants	Reactome	R-HSA-1236382	1	18	0.288426163686	0.386987945987	SOS1			CASP8
Signaling by Ligand-Responsive EGFR Variants in Cancer	Reactome	R-HSA-5637815	1	18	0.288426163686	0.386987945987	SOS1			PML
MicroRNAs in cancer	KEGG PATHWAY	hsa05206	7	299	0.301877838991	0.395457012391	RPTOR|TP53|SOS1|TNR|IRS1|EZR|EP300			LPAR3
Central carbon metabolism in cancer	KEGG PATHWAY	hsa05230	2	69	0.359831216992	0.440378281336	TP53|SCO2			TRAF5
Signaling by EGFR in Cancer	Reactome	R-HSA-1643713	1	24	0.360945563301	0.440378281336	SOS1			WNT9B
Choline metabolism in cancer	KEGG PATHWAY	hsa05231	2	99	0.537291029043	0.576746991449	CHKB|SOS1			PTK2
Signaling by NOTCH1 PEST Domain Mutants in Cancer	Reactome	R-HSA-2644602	1	57	0.646279994117	0.670466932039	EP300			BBC3
Signaling by NOTCH1 in Cancer	Reactome	R-HSA-2644603	1	57	0.646279994117	0.670466932039	EP300			DAPK1
Signaling by NOTCH1 HD+PEST Domain Mutants in Cancer	Reactome	R-HSA-2894858	1	57	0.646279994117	0.670466932039	EP300			ALK
Constitutive Signaling by Aberrant PI3K in Cancer	Reactome	R-HSA-2219530	1	62	0.676614921141	0.697205282763	IRS1			DDIT3
Pancreatic cancer	KEGG PATHWAY	hsa05212	1	75	0.74387389516	0.755309420973	TP53			FLI1
PI3K/AKT Signaling in Cancer	Reactome	R-HSA-2219528	1	88	0.797159629017	0.804073155211	IRS1			PLAT
										ITGAM
#Term	Database	ID	Input number	Background number	P-Value	Corrected P-Value	Input			EZR
Cancers of haematopoietic and lymphoid tissues	KEGG DISEASE		7	62	0.000223769531731	0.0085511928197	KMT2B|TP53|ALK|KMT2D|TET2|PML|EP300			COL21A1
Cancers	KEGG DISEASE		12	206	0.000571758044307	0.0160152122358	KMT2B|DDIT3|GALNT12|ALK|KMT2D|TET2|FLI1|MSH6|PML|TP53|EP300|DAPK1			CDH17
Adverse response to chemotherapy in breast cancer (alopecia) (cyclophosphamide+doxorubicin+/-5FU)	NHGRI GWAS Catalog		3	7	0.000608428858295	0.016439870666	SMARCA2|BCL9|CDH7			CDH16
Breast cancer	NHGRI GWAS Catalog		8	115	0.00163044912869	0.0322821971155	ANKLE1|TET2|GRIK1|HNF4G|CCDC88C|SLC45A1|ATF7IP|MUS81			MAP2K3
@@Breast cancer	KEGG DISEASE	H00031	1	15	0.249141025623	0.361252256305	TP53			MAP3K3
Colorectal cancer	KEGG DISEASE	H00020	3	18	0.00583210888141	0.0677165119496	TP53|GALNT12|MSH6			RPTOR
@@Colorectal cancer	OMIM	114500	3	27	0.0158267967397	0.105841703197	EP300|TP53|RAD54B			TNR
Response to platinum-based chemotherapy in non-small-cell lung cancer	NHGRI GWAS Catalog		2	8	0.0128761389071	0.096516475009	NRXN3|CFTR			IRS1
Prostate cancer (gene x gene interaction)	NHGRI GWAS Catalog		4	48	0.0135876049553	0.100405644352	PTPRO|CHL1|PTPRU|PLCL1			SCO2
Non-small cell lung cancer	KEGG DISEASE	H00014	2	9	0.0155540430954	0.105841703197	TP53|ALK			CHKB
Bladder cancer	KEGG DISEASE	H00022	2	9	0.0155540430954	0.105841703197	TP53|DAPK1			KMT2B
@@Bladder cancer	NHGRI GWAS Catalog		2	23	0.0721327155065	0.249779953372	SLC14A2|CDKAL1			KMT2D
Cancers of soft tissues and bone	KEGG DISEASE		3	30	0.0204552368427	0.123936032966	FLI1|DDIT3|TP53			TET2
Lung cancer, somatic	OMIM	211980	2	14	0.0320122636023	0.157413244735	ERCC6|CASP8			SMARCA2
Cancers of the urinary system	KEGG DISEASE		2	17	0.0440573483856	0.18544989289	TP53|DAPK1			BCL9
Cancers of the lung and pleura	KEGG DISEASE		2	19	0.0528695845946	0.205860464033	TP53|ALK			CDH7
Prostate cancer	NHGRI GWAS Catalog		9	267	0.05927789531	0.221773943992	SP8|TAF1B|ZBTB38|CFAP44|TET2|FERMT2|CYP17A1|PPP1R15B|ANKRD17			ANKLE1
Breast cancer, somatic	OMIM	114480	2	22	0.0671277356134	0.239902061143	TP53|CASP8			GRIK1
Cancers of the digestive system	KEGG DISEASE		3	57	0.0907999065271	0.27948335221	TP53|GALNT12|MSH6			HNF4G
Fallopian tube cancer	KEGG DISEASE	H01554	1	5	0.10186776389	0.27948335221	TP53			CCDC88C
Endometrial cancer	NHGRI GWAS Catalog		1	6	0.117808278957	0.281498120778	LINGO2			SLC45A1
@@Endometrial cancer	KEGG DISEASE	H00026	1	6	0.117808278957	0.281498120778	TP53			ATF7IP
Testicular germ cell cancer	NHGRI GWAS Catalog		1	6	0.117808278957	0.281498120778	ATF7IP			MUS81
Pancreatic cancer	KEGG DISEASE	H00019	1	7	0.133466265495	0.28816185474	TP53			RAD54B
Laryngeal cancer	KEGG DISEASE	H00055	1	7	0.133466265495	0.28816185474	TP53			NRXN3
Small cell lung cancer	KEGG DISEASE	H00013	1	7	0.133466265495	0.28816185474	TP53			CFTR
Oral cancer	KEGG DISEASE	H00016	1	8	0.148846724069	0.29813926386	TP53			PTPRO
Ovarian cancer	NHGRI GWAS Catalog		2	37	0.152031474281	0.302705019503	ANKLE1|CNTLN			CHL1
@@Ovarian cancer	KEGG DISEASE	H00027	1	10	0.178794619242	0.315069569481	TP53			PTPRU
Bladder cancer (smoking interaction)	NHGRI GWAS Catalog		1	9	0.163954566865	0.307127777566	EZR			PLCL1
Esophageal cancer	KEGG DISEASE	H00017	1	9	0.163954566865	0.307127777566	TP53			SLC14A2
Penile cancer	KEGG DISEASE	H00025	1	11	0.193371621269	0.325941453619	TP53			CDKAL1
Thyroid cancer	KEGG DISEASE	H00032	1	16	0.262470995647	0.369434313789	TP53			ERCC6
Gastric cancer	KEGG DISEASE	H00018	1	16	0.262470995647	0.369434313789	TP53			SP8
Skin cancers	KEGG DISEASE		1	17	0.275564647091	0.378115122324	TP53			TAF1B
Head and neck cancers	KEGG DISEASE		1	21	0.325658640006	0.413645233626	TP53			ZBTB38
Cancers of male genital organs	KEGG DISEASE		1	22	0.337631994648	0.423226609974	TP53			CFAP44
Erectile dysfunction and prostate cancer treatment	NHGRI GWAS Catalog		1	23	0.349393049389	0.43040589782	ZC4H2			FERMT2
Lung cancer	NHGRI GWAS Catalog		1	25	0.37229322899	0.44960920431	BPTF			CYP17A1
Cancers of the breast and female genital organs	KEGG DISEASE		1	29	0.415707000423	0.482541213335	TP53			PPP1R15B
Cancers of endocrine organs	KEGG DISEASE		1	33	0.456122107645	0.511798086389	TP53			ANKRD17
Cancers of eye, brain, and central nervous system	KEGG DISEASE		1	38	0.502737873083	0.55014269196	TP53			LINGO2
										CNTLN
										ZC4H2
										BPTF

## Sheet: surface receptors
#Term	Database	ID	Input number	Background number	P-Value	Corrected P-Value
Nef-mediates down modulation of cell surface receptors by recruiting them to clathrin adapters	Reactome	R-HSA-164938	2	20	0.0574900518511	0.217518937343	AP2M1|AP2A1			AP2M1
Assembly and cell surface presentation of NMDA receptors	Reactome	R-HSA-9609736	2	40	0.170829978502	0.315069569481	GRIN3B|CAMK2A			AP2A1
Cell surface interactions at the vascular wall	Reactome	R-HSA-202733	3	135	0.444255244519	0.504786516436	ITGAM|SOS1|L1CAM			GRIN3B
Integrin cell surface interactions	Reactome	R-HSA-216083	1	84	0.782064987838	0.790486998854	ITGAM			CAMK2A
										ITGAM
#Term	Database	ID	Input number	Background number	P-Value	Corrected P-Value				SOS1
cell surface	Gene Ontology	GO:0009986	27	598	2.55546168622e-05	0.00155360454787	HSPA2|CDH17|CDH16|EPHA2|TPBG|L1CAM|CLSTN1|AXL|ITGBL1|ADAMTS7|APOH|TLN1|DSG2|TNR|PDIA4|PLAT|FERMT2|VAMP1|ADAM2|ROBO1|IL15|ADAM8|CFTR|PTPRC|ITGAM|SCN5A|FOLR1			L1CAM
protein localization to cell surface	Gene Ontology	GO:0034394	3	27	0.0158267967397	0.105841703197	PTPRO|AP3B1|PTPRU			HSPA2
positive regulation of protein localization to cell surface	Gene Ontology	GO:2000010	2	17	0.0440573483856	0.18544989289	MAP1A|ABCA12			CDH17
cell surface receptor signaling pathway	Gene Ontology	GO:0007166	8	286	0.154459732682	0.307127777566	C17orf99|IL17C|CASP8|LEPR|TNFRSF14|ADGRG4|PTPRC|LILRA6			CDH16
regulation of protein localization to cell surface	Gene Ontology	GO:2000008	1	10	0.178794619242	0.315069569481	GBF1			EPHA2
										TPBG
										CLSTN1
										AXL
										ITGBL1
										ADAMTS7
										APOH
										TLN1
										DSG2
										TNR
										PDIA4
										PLAT
										FERMT2
										VAMP1
										ADAM2
										ROBO1
										IL15
										ADAM8
										CFTR
										PTPRC
										SCN5A
										FOLR1
										PTPRO
										AP3B1
										PTPRU
										MAP1A
										ABCA12
										C17orf99
										IL17C
										CASP8
										LEPR
										TNFRSF14
										ADGRG4
										LILRA6
										GBF1

## Sheet: iron metabolism
#Term	Database	ID	Input number	Background number	P-Value	Corrected P-Value
Iron levels	NHGRI GWAS Catalog		1	5	0.10186776389	0.27948335221	SLC17A1			SLC17A1
Type 2 diabetes (dietary heme iron intake interaction)	NHGRI GWAS Catalog		1	6	0.117808278957	0.281498120778	TNRC6A			TNRC6A
										CYP1A1
#Term	Database	ID	Input number	Background number	P-Value	Corrected P-Value				OGFOD3
iron ion binding	Gene Ontology	GO:0005506	11	127	3.81735385288e-05	0.00217264288435	CYP1A1|OGFOD3|CYP2D6|CYP2A13|FBXL5|PPEF2|PTGIS|CYP17A1|KDM7A|PAH|CYP4A22			CYP2D6
iron ion transport	Gene Ontology	GO:0006826	2	18	0.0483898250029	0.195532903146	SFXN1|IREB2			CYP2A13
cellular iron ion homeostasis	Gene Ontology	GO:0006879	3	60	0.101461141882	0.27948335221	ATP13A2|FBXL5|IREB2			FBXL5
iron ion homeostasis	Gene Ontology	GO:0055072	2	29	0.104409951077	0.281498120778	FBXL5|IREB2			PPEF2
cellular response to iron ion	Gene Ontology	GO:0071281	1	7	0.133466265495	0.28816185474	ATP7A			PTGIS
ferrous iron binding	Gene Ontology	GO:0008198	1	26	0.383439673767	0.457902288986	TET2			CYP17A1
										KDM7A
										PAH
										CYP4A22
										SFXN1
										IREB2
										ATP13A2
										ATP7A
										TET2
